# Supplementary material for: Assessing the Authenticity and Quality of Paprika (Capsicum annuum) and Cinnamon (Cinnamomum spp.) in the Slovenian Market: A Multi-Analytical and Chemometric Approach
Source: Foods. 2025 Jun 30;14(13):2323. doi: 10.3390/foods14132323 (PMC12248926; doi:10.3390/foods14132323)
Supplement: Supplementary file 1 [file foods-14-02323-s001.zip]

Archive with 1 entries (1 files):
- foods-3688291-supplementary.pdf
